# Supplementary material for: Tailoring Catalysts for CO2 Hydrogenation: Synthesis and Characterization of NH2–MIL–125 Frameworks
Source: Molecules. 2025 Mar 25;30(7):1458. doi: 10.3390/molecules30071458 (PMC11990164; doi:10.3390/molecules30071458)
Supplement: Supplementary file 1 [file molecules-30-01458-s001.zip]

Archive with 1 entries (1 files):
- molecules-3521505-supplementary.pdf
